# Supplementary material for: One-Pot Synthesis of (E)-2-(3-Oxoindolin-2-ylidene)-2-arylacetonitriles
Source: Molecules. 2022 Apr 28;27(9):2808. doi: 10.3390/molecules27092808 (PMC9099830; doi:10.3390/molecules27092808)
Supplement: Supplementary file 1 [file molecules-27-02808-s001.zip]

Archive with 1 entries (1 files):
- molecules-1652786-supplementary.pdf
